# Supplementary material for: Conceptual Modeling of mRNA Decay Provokes New Hypotheses
Source: PLoS One. 2014 Sep 25;9(9):e107085. doi: 10.1371/journal.pone.0107085 (PMC4177816; doi:10.1371/journal.pone.0107085)
Supplement: File S2 — Supporting videos. Video S1, A recording of mRNA decay model execution. Video S2, A recording of mRNA decay model execution for PAT1 deletion. (ZIP) [file pone.0107085.s002.zip]

Archive with 2 entries (2 files):
- VideoS1_mRNA_Decay_Model_Execution.wmv
- VideoS2_mRNA_Decay_Model_Execution_PAT1_Deleted.wmv
